# Supplementary material for: Genome Mining and Genetic Manipulation Reveal New Isofuranonaphthoquinones in Nocardia Species
Source: Int J Mol Sci. 2024 Aug 14;25(16):8847. doi: 10.3390/ijms25168847 (PMC11354674; doi:10.3390/ijms25168847)
Supplement: Supplementary file 1 [file ijms-25-08847-s001.zip]

Archive with 1 entries (1 files):
- ijms-3144892-supplementary.pdf
